# Supplementary material for: Ultra Stable Molecular Sensors by Submicron Referencing and Why They Should Be Interrogated by Optical Diffraction—Part II. Experimental Demonstration
Source: Sensors (Basel). 2020 Dec 22;21(1):9. doi: 10.3390/s21010009 (PMC7792590; doi:10.3390/s21010009)
Supplement: Supplementary file 1 [file sensors-21-00009-s001.zip]

Archive with 1 entries (1 files):
- sensors-1023349-supplementary.avi
